# Supplementary material for: Trends and Impact Factors of Mental Health Service Utilization among Resettled Humanitarian Migrants in Australia: Findings from the BNLA Cohort Study
Source: Int J Environ Res Public Health. 2022 Aug 16;19(16):10119. doi: 10.3390/ijerph191610119 (PMC9408151; doi:10.3390/ijerph191610119)
Supplement: Supplementary file 1 [file ijerph-19-10119-s001.zip]

Archive with 1 entries (1 files):
- ijerph-1809379-supplementary.pdf
